# Supplementary material for: A RPA-CRISPR/Cas12a-Powered Catalytic Hairpin Assembly Fluorescence Biosensor for Duck Plague Virus Virulent Strain Detection
Source: Biosensors (Basel). 2026 Jan 26;16(2):73. doi: 10.3390/bios16020073 (PMC12938105; doi:10.3390/bios16020073)
Supplement: Supplementary file 1 [file biosensors-16-00073-s001.zip]

Archive with 1 entries (1 files):
- biosensors-4107146-supplementary.pdf
